# Supplementary material for: Remnant Pancreas Volume Affects New-Onset Impaired Glucose Homeostasis Secondary to Pancreatic Cancer
Source: Biomedicines. 2024 Jul 24;12(8):1653. doi: 10.3390/biomedicines12081653 (PMC11351567; doi:10.3390/biomedicines12081653)
Supplement: Supplementary file 1 [file biomedicines-12-01653-s001.zip]

Archive with 1 entries (1 files):
- biomedicines-3092996-supplementary.pdf
